# Supplementary material for: Automatic Pretreatment of Dispersive Liquid Liquid Microextraction Based on Immunomagnetic Beads Coupled with UPLC-FLD for the Determination of Zearalenone in Corn Oils
Source: Toxins (Basel). 2023 May 15;15(5):337. doi: 10.3390/toxins15050337 (PMC10221060; doi:10.3390/toxins15050337)
Supplement: Supplementary file 1 [file toxins-15-00337-s001.zip]

Archive with 1 entries (1 files):
- toxins-2370954-supplementary.pdf
